# Supplementary material for: Life in a New Normal with a Self-Care Routine: A Cross-Sectional Study of Older Adults’ Daily Health Behaviors (DHB) Performance during the Initial Outbreak of COVID-19 in China
Source: Nutrients. 2022 Apr 18;14(8):1678. doi: 10.3390/nu14081678 (PMC9024498; doi:10.3390/nu14081678)
Supplement: Supplementary file 1 [file nutrients-14-01678-s001.zip]

Archive with 1 entries (1 files):
- nutrients-1630237-supplementary.pdf
